# Supplementary material for: 2,4-Dimethoxy­benzaldehyde azine
Source: Acta Crystallogr Sect E Struct Rep Online. 2009 Sep 26;65(Pt 10):o2560. doi: 10.1107/S1600536809038082 (PMC2970277; doi:10.1107/S1600536809038082)
Supplement: Supplementary file 1 [file e-65-o2560-sup1.cif]

##############################################################################
###                                                                        ###
###        Electronic paper (Acta Crystallographica Section E)             ###
###                                                                        ###
##############################################################################
#                                                                            #
# This CIF contains the data in a paper accepted for publication in Acta     #
# Crystallographica Section E. It conforms to the requirements of Notes      #
# for Authors for Section E, and has been peer reviewed under the auspices   #
# of the IUCr Commission on Journals.                                        #
#                                                                            #
# Full details of the Crystallographic Information File format               #
# are given in the paper "The Crystallographic Information File (CIF):       #
# a New Standard Archive File for Crystallography" by S. R. Hall, F. H.      #
# Allen and I. D. Brown [Acta Cryst. (1991), A47, 655-685].                  #
#                                                                            #
# The current version of the core CIF dictionary is obtainable from          #
# ftp://ftp.iucr.org/pub/cif_core.dic. The current version number is 2.4.    #
#                                                                            #
# Software is freely available for graphical display of the structure(s) in  #
# this CIF.  For information consult the CIF home page http://www.iucr.org/  #
# cif/home.html                                                              #
#                                                                            #
# This file may be used for bona fide research purposes within the           #
# scientific community so long as proper attribution is given to the journal # 
# article from which it was obtained.                                        #
#                                                                            #
##############################################################################
                                             
data_global
_audit_creation_method     'form.cif (version 2.0)'
_journal_data_validation_number     ?
_journal_date_recd_electronic     2009-09-09
_journal_date_accepted     2009-09-21
_journal_name_full     'Acta Crystallographica, Section E'
_journal_year     2009
_journal_volume     65
_journal_issue     10
_journal_page_first     o2560
_journal_page_last     o2560
_journal_paper_category     QO
_journal_coeditor_code     RZ2359
_publ_contact_author_name     'Tofazzal Tarafder'
_publ_contact_author_address
; Department of Chemistry
  Rajshahi University
  Rajshahi-6205
  Bangladesh
;
_publ_contact_author_email     'ttofazzal@yahoo.com'
_publ_contact_author_fax     ' '
_publ_contact_author_phone     '+88-0721-750041 to 9'
_publ_section_title
;
2,4-Dimethoxybenzaldehyde azine
;
loop_
    _publ_author_name
    _publ_author_footnote
    _publ_author_address
    'Islam, M. A. A. A. A.' .
;
Department of Chemistry, Rajshahi University of Engineering and Technology,
Rajshahi 6204, Bangladesh
;
    'Tarafder, M. T. H.' .
;
Department of Chemistry, Rajshahi University, Rajshahi 6205, Bangladesh
;
    'Alam, M. A.' .
;
Department of Chemistry, Rajshahi University of Engineering and Technology,
Rajshahi 6204, Bangladesh
;
    'Guidolin, N.' .
;
Dipartimento di Scienze Chimiche, Via Licio Giorgieri 1, 34127 Trieste, Italy
;
    'Zangrando, E.' .
;
Dipartimento di Scienze Chimiche, Via Licio Giorgieri 1, 34127 Trieste, Italy
;
data_I
_audit_creation_method     SHELXL-97
_chemical_name_systematic
;
2,4-Dimethoxybenzaldehyde azine
;
_chemical_name_common
;
<i>N</i>,<i>N</i>'-bis(2,4-dimethoxy-benzylidene)hydrazine
;
_chemical_formula_moiety     'C18 H20 N2 O4'
_chemical_formula_sum     'C18 H20 N2 O4'
_chemical_formula_iupac     'C18 H20 N2 O4'
_chemical_formula_weight     328.36
_chemical_melting_point     475
_symmetry_cell_setting     'monoclinic'
_symmetry_space_group_name_H-M     'P 21/c'
_symmetry_space_group_name_Hall     '-P 2ybc'
loop_
    _symmetry_equiv_pos_as_xyz
    'x, y, z'
    '-x, y+1/2, -z+1/2'
    '-x, -y, -z'
    'x, -y-1/2, z-1/2'
_cell_length_a     6.775(2)
_cell_length_b     9.014(3)
_cell_length_c     14.081(3)
_cell_angle_alpha     90.00
_cell_angle_beta     100.42(2)
_cell_angle_gamma     90.00
_cell_volume     845.7(4)
_cell_formula_units_Z     2
_cell_measurement_reflns_used     482
_cell_measurement_theta_min     3.62
_cell_measurement_theta_max     20.69
_cell_measurement_temperature     293(2)
_exptl_crystal_description     plate
_exptl_crystal_colour     yellow
_exptl_crystal_size_max     0.45
_exptl_crystal_size_mid     0.30
_exptl_crystal_size_min     0.12
_exptl_crystal_density_diffrn     1.289
_exptl_crystal_density_meas     ?
_exptl_crystal_density_method     'not measured'
_exptl_crystal_F_000     348
_exptl_absorpt_coefficient_mu     0.092
_exptl_absorpt_correction_type     none
_exptl_absorpt_process_details     ?
_exptl_absorpt_correction_T_min     ?
_exptl_absorpt_correction_T_max     ?
_exptl_special_details
;
;
_diffrn_ambient_temperature     293(2)
_diffrn_radiation_type     MoK\a
_diffrn_radiation_wavelength     0.71073
_diffrn_radiation_source     'fine-focus sealed tube'
_diffrn_radiation_monochromator     graphite
_diffrn_measurement_device_type     'Enraf--Nonius DIP1030 image-plate'
_diffrn_measurement_method     '\f-scans with narrow frames'
_diffrn_detector_area_resol_mean     ?
_diffrn_reflns_number     3535
_diffrn_reflns_av_R_equivalents     0.0576
_diffrn_reflns_av_sigmaI/netI     0.0590
_diffrn_reflns_theta_min     2.94
_diffrn_reflns_theta_max     24.11
_diffrn_reflns_theta_full     24.11
_diffrn_measured_fraction_theta_max     0.965
_diffrn_measured_fraction_theta_full     0.965
_diffrn_reflns_limit_h_min     -7
_diffrn_reflns_limit_h_max     7
_diffrn_reflns_limit_k_min     -10
_diffrn_reflns_limit_k_max     10
_diffrn_reflns_limit_l_min     -16
_diffrn_reflns_limit_l_max     16
_diffrn_standards_number     0
_diffrn_standards_interval_count     ?
_diffrn_standards_interval_time     ?
_diffrn_standards_decay_%     0
_refine_special_details
;
Refinement of <i>F</i>^2^ against ALL reflections. The weighted <i>R</i>-factor
<i>wR</i> and goodness of fit <i>S</i> are based on <i>F</i>^2^, conventional
<i>R</i>-factors <i>R</i> are based on <i>F</i>, with <i>F</i> set to zero for
negative <i>F</i>^2^. The threshold expression of <i>F</i>^2^ >
2\s(<i>F</i>^2^) is used only for calculating <i>R</i>-factors(gt) <i>etc</i>.
and is not relevant to the choice of reflections for refinement.
<i>R</i>-factors based on <i>F</i>^2^ are statistically about twice as large
as those based on <i>F</i>, and <i>R</i>- factors based on ALL data will be
even larger.
;
_reflns_number_total     1293
_reflns_number_gt     719
_reflns_threshold_expression     I>2\s(I)
_refine_ls_structure_factor_coef     Fsqd
_refine_ls_matrix_type     full
_refine_ls_R_factor_all     0.0745
_refine_ls_R_factor_gt     0.0449
_refine_ls_wR_factor_gt     0.1120
_refine_ls_wR_factor_ref     0.1210
_refine_ls_goodness_of_fit_ref     0.841
_refine_ls_restrained_S_all     0.841
_refine_ls_number_reflns     1293
_refine_ls_number_parameters     110
_refine_ls_number_restraints     0
_refine_ls_hydrogen_treatment     constr
_refine_ls_weighting_scheme     calc
_refine_ls_weighting_details
                 'calc w=1/[\s^2^(Fo^2^)+(0.0678P)^2^] where P=(Fo^2^+2Fc^2^)/3'
_atom_sites_solution_hydrogens     geom
_atom_sites_solution_primary     direct
_atom_sites_solution_secondary     difmap
_refine_ls_shift/su_max     0.000
_refine_ls_shift/su_mean     0.000
_refine_diff_density_max     0.116
_refine_diff_density_min     -0.098
_refine_ls_extinction_method     'SHELXL97 (Sheldrick, 2008)'
_refine_ls_extinction_coef     0.070(13)
_refine_ls_extinction_expression
                                  'Fc^*^=kFc[1+0.001xFc^2^\l^3^/sin(2\q)]^-1/4^'
loop_
    _atom_type_symbol
    _atom_type_description
    _atom_type_scat_dispersion_real
    _atom_type_scat_dispersion_imag
    _atom_type_scat_source
    'C' 'C' 0.0033 0.0016
                         'International Tables Vol C Tables 4.2.6.8 and 6.1.1.4'
    'H' 'H' 0.0000 0.0000
                         'International Tables Vol C Tables 4.2.6.8 and 6.1.1.4'
    'N' 'N' 0.0061 0.0033
                         'International Tables Vol C Tables 4.2.6.8 and 6.1.1.4'
    'O' 'O' 0.0106 0.0060
                         'International Tables Vol C Tables 4.2.6.8 and 6.1.1.4'
_computing_data_collection     'XPRESS (MacScience, 2002'
_computing_cell_refinement     'DENZO (Otwinowski & Minor, 1997)'
_computing_data_reduction     'DENZO and SCALEPACK (Otwinowski & Minor, 1997)'
_computing_structure_solution     'SHELXS97 (Sheldrick, 2008)'
_computing_structure_refinement     'SHELXL97 (Sheldrick, 2008)'
_computing_molecular_graphics     'ORTEP-3 for Windows (Farrugia, 1997)'
_computing_publication_material     'WinGX (Farrugia, 1999)'
loop_
    _atom_site_type_symbol
    _atom_site_label
    _atom_site_fract_x
    _atom_site_fract_y
    _atom_site_fract_z
    _atom_site_U_iso_or_equiv
    _atom_site_adp_type
    _atom_site_calc_flag
    _atom_site_refinement_flags
    _atom_site_occupancy
    _atom_site_disorder_assembly
    _atom_site_disorder_group
    N N1 -0.4202(3) 0.4904(2) 0.53948(13) 0.0857(6) Uani d . 1 . .
    O O1 0.0297(2) 0.77203(18) 0.52320(12) 0.0960(6) Uani d . 1 . .
    O O2 0.4398(2) 0.55904(18) 0.80720(11) 0.0952(6) Uani d . 1 . .
    C C1 -0.2709(4) 0.5738(3) 0.53259(16) 0.0833(7) Uani d . 1 . .
    H H1 -0.2800 0.6376 0.4800 0.100 Uiso calc R 1 . .
    C C2 -0.0880(3) 0.5722(2) 0.60384(15) 0.0745(6) Uani d . 1 . .
    C C3 0.0667(3) 0.6732(2) 0.59790(16) 0.0768(6) Uani d . 1 . .
    C C4 0.2433(3) 0.6732(2) 0.66487(16) 0.0785(7) Uani d . 1 . .
    H H4 0.3431 0.7425 0.6606 0.094 Uiso calc R 1 . .
    C C5 0.2699(3) 0.5695(3) 0.73791(16) 0.0787(6) Uani d . 1 . .
    C C6 0.1196(4) 0.4673(3) 0.74624(17) 0.0850(7) Uani d . 1 . .
    H H6 0.1372 0.3984 0.7962 0.102 Uiso calc R 1 . .
    C C7 -0.0547(3) 0.4704(3) 0.67925(18) 0.0830(7) Uani d . 1 . .
    H H7 -0.1546 0.4017 0.6845 0.100 Uiso calc R 1 . .
    C C8 0.1918(4) 0.8551(3) 0.49880(19) 0.1041(9) Uani d . 1 . .
    H H8A 0.1429 0.9185 0.4449 0.156 Uiso calc R 1 . .
    H H8B 0.2905 0.7885 0.4820 0.156 Uiso calc R 1 . .
    H H8C 0.2514 0.9144 0.5531 0.156 Uiso calc R 1 . .
    C C9 0.5936(3) 0.6675(3) 0.80431(19) 0.1042(9) Uani d . 1 . .
    H H9A 0.7046 0.6488 0.8557 0.156 Uiso calc R 1 . .
    H H9B 0.5410 0.7648 0.8118 0.156 Uiso calc R 1 . .
    H H9C 0.6381 0.6614 0.7435 0.156 Uiso calc R 1 . .
loop_
    _atom_site_aniso_label
    _atom_site_aniso_U_11
    _atom_site_aniso_U_22
    _atom_site_aniso_U_33
    _atom_site_aniso_U_12
    _atom_site_aniso_U_13
    _atom_site_aniso_U_23
    N1 0.0716(13) 0.0972(13) 0.0854(14) 0.0055(12) 0.0066(9) -0.0007(11)
    O1 0.0858(11) 0.1004(12) 0.0995(12) -0.0022(9) 0.0106(9) 0.0169(10)
    O2 0.0820(11) 0.1060(13) 0.0915(12) -0.0027(9) -0.0012(9) 0.0038(9)
    C1 0.0778(16) 0.0904(16) 0.0803(15) 0.0037(13) 0.0101(13) 0.0021(12)
    C2 0.0693(14) 0.0799(14) 0.0732(14) 0.0017(12) 0.0099(12) -0.0017(12)
    C3 0.0782(15) 0.0787(15) 0.0728(14) 0.0082(13) 0.0118(13) 0.0026(12)
    C4 0.0734(15) 0.0799(15) 0.0818(15) -0.0017(12) 0.0132(13) -0.0029(13)
    C5 0.0722(15) 0.0864(15) 0.0755(15) 0.0053(13) 0.0084(13) -0.0065(13)
    C6 0.0806(16) 0.0919(16) 0.0815(16) 0.0009(13) 0.0114(14) 0.0056(13)
    C7 0.0772(16) 0.0870(16) 0.0841(16) -0.0032(12) 0.0126(13) -0.0010(13)
    C8 0.1061(19) 0.0956(17) 0.113(2) -0.0067(16) 0.0255(16) 0.0164(15)
    C9 0.0775(16) 0.115(2) 0.114(2) -0.0073(15) 0.0006(15) -0.0033(16)
_geom_special_details
;
All s.u.'s (except the s.u. in the dihedral angle between two l.s. planes) are
estimated using the full covariance matrix. The cell s.u.'s are taken into
account individually in the estimation of s.u.'s in distances, angles and
torsion angles; correlations between s.u.'s in cell parameters are only used
when they are defined by crystal symmetry. An approximate (isotropic)
treatment of cell s.u.'s is used for estimating s.u.'s involving l.s. planes.
;
loop_
    _geom_bond_atom_site_label_1
    _geom_bond_atom_site_label_2
    _geom_bond_site_symmetry_2
    _geom_bond_distance
    _geom_bond_publ_flag
    N1 C1 . 1.278(3) ?
    N1 N1 3_466 1.414(4) ?
    O1 C3 . 1.366(2) ?
    O1 C8 . 1.422(3) ?
    O2 C5 . 1.371(3) ?
    O2 C9 . 1.435(3) ?
    C1 C2 . 1.446(3) ?
    C1 H1 . 0.9300 ?
    C2 C7 . 1.391(3) ?
    C2 C3 . 1.402(3) ?
    C3 C4 . 1.383(3) ?
    C4 C5 . 1.378(3) ?
    C4 H4 . 0.9300 ?
    C5 C6 . 1.393(3) ?
    C6 C7 . 1.372(3) ?
    C6 H6 . 0.9300 ?
    C7 H7 . 0.9300 ?
    C8 H8A . 0.9600 ?
    C8 H8B . 0.9600 ?
    C8 H8C . 0.9600 ?
    C9 H9A . 0.9600 ?
    C9 H9B . 0.9600 ?
    C9 H9C . 0.9600 ?
loop_
    _geom_angle_atom_site_label_1
    _geom_angle_atom_site_label_2
    _geom_angle_atom_site_label_3
    _geom_angle_site_symmetry_1
    _geom_angle_site_symmetry_3
    _geom_angle
    _geom_angle_publ_flag
    C1 N1 N1 . 3_466 111.8(2) ?
    C3 O1 C8 . . 119.13(18) ?
    C5 O2 C9 . . 116.98(19) ?
    N1 C1 C2 . . 122.2(2) ?
    N1 C1 H1 . . 118.9 ?
    C2 C1 H1 . . 118.9 ?
    C7 C2 C3 . . 117.0(2) ?
    C7 C2 C1 . . 122.4(2) ?
    C3 C2 C1 . . 120.5(2) ?
    O1 C3 C4 . . 122.7(2) ?
    O1 C3 C2 . . 115.7(2) ?
    C4 C3 C2 . . 121.5(2) ?
    C5 C4 C3 . . 119.3(2) ?
    C5 C4 H4 . . 120.4 ?
    C3 C4 H4 . . 120.4 ?
    O2 C5 C4 . . 123.9(2) ?
    O2 C5 C6 . . 115.3(2) ?
    C4 C5 C6 . . 120.8(2) ?
    C7 C6 C5 . . 118.7(2) ?
    C7 C6 H6 . . 120.7 ?
    C5 C6 H6 . . 120.7 ?
    C6 C7 C2 . . 122.6(2) ?
    C6 C7 H7 . . 118.7 ?
    C2 C7 H7 . . 118.7 ?
    O1 C8 H8A . . 109.5 ?
    O1 C8 H8B . . 109.5 ?
    H8A C8 H8B . . 109.5 ?
    O1 C8 H8C . . 109.5 ?
    H8A C8 H8C . . 109.5 ?
    H8B C8 H8C . . 109.5 ?
    O2 C9 H9A . . 109.5 ?
    O2 C9 H9B . . 109.5 ?
    H9A C9 H9B . . 109.5 ?
    O2 C9 H9C . . 109.5 ?
    H9A C9 H9C . . 109.5 ?
    H9B C9 H9C . . 109.5 ?
loop_
    _geom_torsion_atom_site_label_1
    _geom_torsion_atom_site_label_2
    _geom_torsion_atom_site_label_3
    _geom_torsion_atom_site_label_4
    _geom_torsion_site_symmetry_1
    _geom_torsion_site_symmetry_2
    _geom_torsion_site_symmetry_3
    _geom_torsion_site_symmetry_4
    _geom_torsion
    _geom_torsion_publ_flag
    N1 N1 C1 C2 3_466 . . . -178.8(2) ?
    N1 C1 C2 C7 . . . . 6.4(3) ?
    N1 C1 C2 C3 . . . . -175.1(2) ?
    C8 O1 C3 C4 . . . . 15.1(3) ?
    C8 O1 C3 C2 . . . . -166.0(2) ?
    C7 C2 C3 O1 . . . . -179.90(18) ?
    C1 C2 C3 O1 . . . . 1.5(3) ?
    C7 C2 C3 C4 . . . . -1.0(3) ?
    C1 C2 C3 C4 . . . . -179.62(19) ?
    O1 C3 C4 C5 . . . . -179.68(18) ?
    C2 C3 C4 C5 . . . . 1.5(3) ?
    C9 O2 C5 C4 . . . . 2.6(3) ?
    C9 O2 C5 C6 . . . . -176.66(18) ?
    C3 C4 C5 O2 . . . . 179.32(18) ?
    C3 C4 C5 C6 . . . . -1.5(3) ?
    O2 C5 C6 C7 . . . . -179.73(19) ?
    C4 C5 C6 C7 . . . . 1.0(3) ?
    C5 C6 C7 C2 . . . . -0.5(3) ?
    C3 C2 C7 C6 . . . . 0.5(3) ?
    C1 C2 C7 C6 . . . . 179.1(2) ?
