# Supplementary material for: 2,4-Dimethoxy­benzaldehyde azine
Source: Acta Crystallogr Sect E Struct Rep Online. 2009 Sep 26;65(Pt 10):o2560. doi: 10.1107/S1600536809038082 (PMC2970277; doi:10.1107/S1600536809038082)
Supplement: Supplementary file 2 [file e-65-o2560-Isup2.hkl]

#
# h,k,l, Fc-squared, Fo-squared, sigma(Fo-squared) and status flag
#
data_I
_shelx_title ' tarafder yellow plate'
_shelx_refln_list_code          4
_shelx_F_calc_maximum       59.97
_exptl_crystal_F_000       348.00
_reflns_d_resolution_high  0.8701
 
loop_
 _symmetry_equiv_pos_as_xyz
 'x, y, z'
 '-x, y+1/2, -z+1/2'
 '-x, -y, -z'
 'x, -y-1/2, z-1/2'
 
_cell_length_a     6.7750
_cell_length_b     9.0140
_cell_length_c    14.0807
_cell_angle_alpha  90.000
_cell_angle_beta  100.416
_cell_angle_gamma  90.000
 
_shelx_F_squared_multiplier     1.000
 
loop_
 _refln_index_h
 _refln_index_k
 _refln_index_l
 _refln_F_squared_calc
 _refln_F_squared_meas
 _refln_F_squared_sigma
 _refln_observed_status
   1   0   0     1140.94     1102.05     40.23 o
   2   0   0      338.02      397.47     18.77 o
   3   0   0       49.40       46.49      3.77 o
   4   0   0       45.99       40.22      3.67 o
   5   0   0        2.25        1.74      2.16 o
   6   0   0      223.50      215.98      7.16 o
   7   0   0        6.89       10.17      5.13 o
   1   1   0     1115.12     1104.11     27.79 o
   2   1   0      639.87      596.42     10.29 o
   3   1   0        8.73        7.40      1.39 o
   4   1   0       25.18       22.89      2.04 o
   5   1   0      105.13      103.19      3.90 o
   6   1   0       17.29       17.35      2.46 o
   7   1   0        7.00        8.90      2.62 o
   0   2   0     1823.27     1873.84     52.24 o
   1   2   0      440.91      438.30     15.45 o
   2   2   0        5.02        5.41      1.10 o
   3   2   0      209.20      211.87      6.53 o
   4   2   0       79.89       72.07      5.31 o
   5   2   0       41.25       39.62      2.86 o
   6   2   0       35.88       33.96      2.81 o
   7   2   0        7.43        6.46      2.15 o
   1   3   0       15.56       17.57      2.39 o
   2   3   0      489.84      474.37     23.02 o
   3   3   0        4.95        4.41      1.04 o
   4   3   0      234.05      237.96      6.27 o
   5   3   0        3.40        3.50      1.76 o
   6   3   0        1.52        1.13      1.52 o
   7   3   0        2.26        2.24      1.68 o
   0   4   0       85.56       78.47      4.09 o
   1   4   0       21.75       17.79      1.79 o
   2   4   0      656.70      685.03     62.05 o
   3   4   0       38.86       40.73      4.11 o
   4   4   0        2.43        2.22      1.31 o
   5   4   0        1.43        0.79      1.43 o
   6   4   0        0.01        0.33      1.30 o
   7   4   0        1.29        1.44      1.54 o
   1   5   0       22.67       19.98      1.43 o
   2   5   0      365.33      383.13      7.85 o
   3   5   0       71.09       67.57      3.33 o
   4   5   0        9.05        9.65      1.82 o
   5   5   0       12.22       15.31      2.01 o
   6   5   0        0.34        0.37      1.38 o
   0   6   0        3.91        3.44      1.49 o
   1   6   0        6.35        6.02      1.88 o
   2   6   0        0.88        0.50      1.22 o
   3   6   0        8.02        8.46      1.40 o
   4   6   0       10.44        9.34      3.26 o
   5   6   0       14.99       14.74      3.01 o
   6   6   0        1.22        0.86      0.94 o
   1   7   0       12.16       13.72      2.36 o
   2   7   0        0.37        0.81      1.30 o
   3   7   0        0.23        0.88      1.42 o
   4   7   0        0.82        0.80      1.15 o
   5   7   0       16.31       23.75      5.13 o
   0   8   0       50.47       48.63      3.24 o
   1   8   0        0.17        0.00      1.38 o
   2   8   0        3.98        2.75      1.45 o
   3   8   0        0.04       -0.45      1.79 o
   1   9   0        0.39        0.30      1.57 o
   2   9   0        0.38       -0.10      1.32 o
   0  10   0        4.48        4.23      1.95 o
   1  10   0        0.55       -0.23      1.57 o
  -7   1   1        0.65        0.70      1.96 o
  -6   1   1      171.72      183.36      6.59 o
  -5   1   1        7.54        8.98      2.08 o
  -4   1   1       66.97       65.94      2.95 o
  -3   1   1        2.52        3.39      1.23 o
  -2   1   1       13.06       13.28      1.94 o
  -1   1   1      904.29      887.94     35.05 o
   1   1   1      299.64      270.96      8.23 o
   2   1   1       39.72       36.39      2.14 o
   3   1   1      275.87      292.69     11.89 o
   4   1   1       59.88       65.45      3.16 o
   5   1   1       38.78       42.11      3.21 o
   6   1   1        0.44        0.25      2.16 o
   7   1   1        1.43        1.95      2.00 o
  -7   2   1        1.16        1.76      1.68 o
  -6   2   1       65.55       67.25      3.29 o
  -5   2   1        0.36        0.10      2.36 o
  -4   2   1       11.75       11.84      1.70 o
  -3   2   1        5.66        3.15      1.05 o
  -2   2   1        2.10        2.80      0.82 o
  -1   2   1        7.42        8.66      1.54 o
   0   2   1     3596.93     4271.65     83.27 o
   1   2   1     2293.18     2339.75     91.37 o
   2   2   1      151.13      144.03      7.45 o
   3   2   1       88.23       98.39      9.63 o
   4   2   1       39.10       42.54      3.29 o
   5   2   1        0.43       -0.01      1.70 o
   6   2   1       22.03       21.07      2.75 o
   7   2   1        0.29       -0.75      2.12 o
  -7   3   1        0.89        0.13      1.37 o
  -6   3   1       12.61        9.78      1.75 o
  -5   3   1        0.71        0.32      1.35 o
  -4   3   1      118.88      117.90      3.82 o
  -3   3   1       46.55       52.09      2.61 o
  -2   3   1       53.56       58.22      3.00 o
  -1   3   1       28.41       31.74      1.89 o
   0   3   1      799.74      751.71     27.48 o
   1   3   1       44.18       41.01      2.14 o
   2   3   1      352.89      361.40      6.81 o
   3   3   1       47.24       41.86      2.71 o
   4   3   1       30.33       28.99      2.41 o
   5   3   1       99.92      101.47      4.27 o
   6   3   1        9.14        9.13      2.38 o
   7   3   1        5.59        4.60      1.86 o
  -7   4   1        0.41        0.20      1.01 o
  -6   4   1        2.87        2.11      1.47 o
  -5   4   1        2.74        4.05      1.32 o
  -4   4   1       60.40       63.28      2.84 o
  -3   4   1        1.31        1.18      0.70 o
  -2   4   1        0.83        1.70      1.31 o
  -1   4   1        0.87        0.43      0.68 o
   0   4   1       22.79       19.83      1.24 o
   1   4   1      837.09      977.02     21.57 o
   2   4   1        0.22        0.42      0.89 o
   3   4   1        5.16        5.25      1.20 o
   4   4   1        0.87        0.83      1.45 o
   5   4   1       29.27       29.01      2.38 o
   6   4   1        4.13        5.03      1.75 o
  -6   5   1        2.20        2.14      1.54 o
  -5   5   1        0.30        0.56      1.27 o
  -4   5   1        1.81        1.16      1.70 o
  -3   5   1       43.91       43.62      2.18 o
  -2   5   1      113.47      121.38      5.84 o
  -1   5   1       49.61       45.03      2.60 o
   0   5   1        4.09        3.90      0.96 o
   1   5   1       89.29       90.02      6.69 o
   2   5   1       49.65       42.60      2.20 o
   3   5   1        2.56        2.97      1.09 o
   4   5   1       21.78       24.28      3.53 o
   5   5   1        9.49        8.56      1.70 o
   6   5   1        1.12        0.76      1.60 o
  -6   6   1        2.05        1.57      0.88 o
  -5   6   1        0.76        0.84      1.41 o
  -4   6   1       20.70       17.00      4.14 o
  -3   6   1        0.05        0.00      0.96 o
  -2   6   1       12.55       13.72      1.57 o
  -1   6   1       91.76       85.92      3.34 o
   0   6   1        2.23        0.96      1.03 o
   1   6   1       47.52       51.56      3.76 o
   2   6   1        3.63        4.46      1.17 o
   3   6   1        4.58        3.91      1.17 o
   4   6   1        0.00        1.29      1.34 o
   5   6   1        0.03        0.21      1.27 o
   6   6   1        0.36        0.13      2.97 o
  -5   7   1        1.12        0.65      1.13 o
  -4   7   1        5.24        4.79      1.33 o
  -3   7   1        4.92        3.06      2.90 o
  -2   7   1      143.98      159.53     11.29 o
  -1   7   1       17.32       17.05      1.53 o
   0   7   1        0.11       -0.01      1.12 o
   1   7   1        0.48        1.12      1.91 o
   2   7   1        3.34        3.94      1.38 o
   3   7   1        6.14        6.58      2.12 o
   4   7   1        2.43        1.92      1.54 o
   5   7   1        9.37       10.52      1.80 o
  -4   8   1        1.51        1.59      1.97 o
  -3   8   1        5.61        4.73      1.58 o
  -2   8   1        1.67        1.92      1.60 o
  -1   8   1       23.92       26.01      2.02 o
   0   8   1        1.26        1.09      1.27 o
   1   8   1        0.45       -0.16      1.53 o
   2   8   1        0.00        0.28      1.31 o
   3   8   1        6.62        4.23      1.55 o
   4   8   1        8.84        8.12      2.18 o
  -3   9   1        0.41        0.01      1.29 o
  -2   9   1        0.20       -0.38      1.20 o
  -1   9   1       36.68       43.93      4.16 o
   0   9   1        5.53        4.61      1.39 o
   1   9   1        2.84        2.47      1.37 o
   2   9   1        0.03       -0.32      1.10 o
  -2  10   1        0.26       -0.31      1.47 o
  -1  10   1        2.30        1.31      1.51 o
   0  10   1       23.75       21.67      2.30 o
   1  10   1        1.38        0.53      2.03 o
  -7   0   2        3.11        2.02      2.26 o
  -6   0   2       49.29       48.78      4.68 o
  -5   0   2       25.05       26.19      3.10 o
  -4   0   2      178.71      205.03      9.31 o
  -3   0   2       88.46      102.68      5.39 o
  -2   0   2        5.36        5.35      1.43 o
  -1   0   2     1337.06     1461.61     27.70 o
   0   0   2        5.08        3.15      1.44 o
   1   0   2      742.46      678.60     18.11 o
   2   0   2       20.91       26.27      2.71 o
   3   0   2      897.52      888.60     44.61 o
   4   0   2       13.02        9.24      2.71 o
   5   0   2       39.21       32.04      3.75 o
   6   0   2        0.13       -0.03      3.24 o
   7   0   2        0.00        1.48      3.18 o
  -7   1   2       16.98       17.18      2.03 o
  -6   1   2       54.91       60.05      4.82 o
  -5   1   2        8.23        8.57      1.78 o
  -4   1   2       50.29       48.77      3.24 o
  -3   1   2      196.27      211.86      7.09 o
  -2   1   2      411.41      405.99      7.51 o
  -1   1   2     1108.80      959.05     29.17 o
   1   1   2     1916.47     1909.14     27.71 o
   2   1   2       37.49       32.61      2.10 o
   3   1   2      571.19      586.13     11.50 o
   4   1   2       33.87       32.87      2.84 o
   5   1   2       24.16       24.25      2.54 o
   6   1   2        4.74        5.42      2.43 o
   7   1   2        0.09        0.46      1.72 o
  -7   2   2        0.77        0.67      1.42 o
  -6   2   2       13.81       15.58      2.07 o
  -5   2   2       57.03       54.80      2.74 o
  -4   2   2       63.63       69.82      2.87 o
  -3   2   2      783.95      825.41     13.70 o
  -2   2   2      429.87      412.92     10.38 o
   0   2   2     1211.34     1121.35     60.12 o
   1   2   2      175.34      163.42      5.16 o
   2   2   2      250.62      265.31      8.69 o
   3   2   2      321.84      347.09     18.10 o
   4   2   2        7.03        5.93      1.79 o
   5   2   2      145.89      160.30      6.21 o
   6   2   2        1.10        1.41      1.78 o
   7   2   2        0.00       -0.17      2.02 o
  -7   3   2        0.08       -0.45      1.14 o
  -6   3   2        3.36        2.67      1.69 o
  -5   3   2       46.37       49.05      2.48 o
  -4   3   2       41.72       46.78      2.55 o
  -3   3   2        0.41        0.61      1.25 o
  -2   3   2      451.42      467.40      8.57 o
  -1   3   2      807.05      831.70     29.37 o
   0   3   2       60.82       60.63      2.17 o
   1   3   2      133.01      118.29      4.56 o
   2   3   2        6.61        4.58      1.32 o
   3   3   2        0.52        1.03      1.32 o
   4   3   2       63.50       62.18      3.18 o
   5   3   2      198.04      219.49      7.54 o
   6   3   2        0.05        0.97      1.83 o
   7   3   2        0.98        0.71      1.57 o
  -6   4   2        4.20        3.16      1.23 o
  -5   4   2        1.41        0.32      1.04 o
  -4   4   2        7.81        6.49      1.11 o
  -3   4   2       28.71       30.71      1.39 o
  -2   4   2      246.23      250.00     11.17 o
  -1   4   2      228.56      206.09      5.37 o
   0   4   2       14.24       14.72      1.74 o
   1   4   2        9.90        9.87      1.43 o
   2   4   2       48.53       38.64      2.13 o
   3   4   2      144.91      144.58      4.48 o
   4   4   2        0.59        1.62      2.09 o
   5   4   2       44.35       41.42      3.31 o
   6   4   2        0.00       -1.29      2.23 o
  -6   5   2        0.42       -0.08      1.78 o
  -5   5   2        4.54        4.66      2.24 o
  -4   5   2       26.31       28.37      1.52 o
  -3   5   2        0.05       -0.12      0.83 o
  -2   5   2      117.20      129.15      3.88 o
  -1   5   2      151.94      146.31      6.53 o
   0   5   2       43.23       37.58      2.66 o
   1   5   2      105.36      111.78      3.66 o
   2   5   2        5.79        5.58      1.02 o
   3   5   2        9.44       10.08      1.50 o
   4   5   2        0.55       -0.51      2.23 o
   5   5   2       14.79       13.53      2.27 o
   6   5   2        0.88        1.05      1.96 o
  -6   6   2        0.00       -0.02      0.86 o
  -5   6   2       13.98       17.83      2.19 o
  -4   6   2        0.44        0.03      1.01 o
  -3   6   2        1.88        2.78      1.03 o
  -2   6   2        7.34        7.40      1.39 o
  -1   6   2        0.05        0.94      1.34 o
   0   6   2        0.91        1.31      1.43 o
   1   6   2      234.59      259.00     12.44 o
   2   6   2       15.24       13.74      1.70 o
   3   6   2       27.80       26.87      2.18 o
   4   6   2        5.92        6.60      1.59 o
   5   6   2        3.61        3.47      2.38 o
  -5   7   2        0.82        1.08      1.17 o
  -4   7   2        4.99        4.32      1.80 o
  -3   7   2        5.39        6.33      1.50 o
  -2   7   2       10.89        8.79      2.06 o
  -1   7   2        2.92        2.83      1.13 o
   0   7   2        0.33        0.62      1.31 o
   1   7   2       10.89       11.35      1.96 o
   2   7   2       10.18        8.45      1.51 o
   3   7   2        2.33        2.03      1.31 o
   4   7   2        0.00        0.19      1.33 o
   5   7   2        5.22        5.03      1.48 o
  -3   8   2        0.08       -0.54      1.09 o
  -2   8   2        0.35        0.42      1.21 o
  -1   8   2        9.86        9.96      1.49 o
   0   8   2       27.37       28.57      2.01 o
   1   8   2        2.98        2.80      1.53 o
   2   8   2        0.19        0.13      1.25 o
   3   8   2        1.55       -0.41      1.43 o
   4   8   2        0.23        0.66      1.18 o
  -3   9   2        0.14        0.13      1.21 o
  -2   9   2        0.91        0.31      1.19 o
  -1   9   2       29.96       28.99      1.97 o
   0   9   2       12.33       12.52      2.28 o
   1   9   2        1.96        2.45      1.66 o
   2   9   2        0.00       -0.16      1.15 o
  -1  10   2        0.97       -0.15      2.65 o
   0  10   2        0.79        0.55      1.33 o
  -7   1   3       56.14       62.69      4.66 o
  -6   1   3       16.30       15.58      2.16 o
  -5   1   3        2.44        3.27      1.27 o
  -4   1   3        2.80        2.47      1.05 o
  -3   1   3       89.30       99.00      4.91 o
  -2   1   3       87.35       96.23      2.30 o
   0   1   3       18.31       17.78      1.34 o
   1   1   3      449.83      400.40     16.28 o
   2   1   3       66.75       62.30      3.82 o
   3   1   3       20.58       20.97      2.12 o
   4   1   3       23.75       23.49      2.56 o
   5   1   3       61.29       58.17      3.93 o
   6   1   3       57.91       52.12      2.87 o
   7   1   3        1.84        1.65      3.40 o
  -7   2   3       13.15       12.71      1.96 o
  -6   2   3        3.71        3.80      1.75 o
  -5   2   3        5.53        5.94      1.63 o
  -4   2   3        7.58        8.57      1.24 o
  -3   2   3      356.52      397.27      7.81 o
  -2   2   3      239.36      224.63      9.98 o
   0   2   3       84.53       80.85      2.91 o
   1   2   3       41.89       44.66      2.68 o
   2   2   3       12.12       12.46      6.59 o
   3   2   3      105.72      104.78      4.69 o
   4   2   3       51.83       48.11      3.38 o
   5   2   3       64.32       64.31      3.79 o
   6   2   3       12.59       11.84      3.14 o
   7   2   3        1.16        0.87      2.34 o
  -7   3   3        6.45        7.35      3.46 o
  -6   3   3        0.18        0.14      1.01 o
  -5   3   3        0.36        0.97      1.17 o
  -4   3   3       71.02       76.35      2.66 o
  -3   3   3      531.12      627.13     14.91 o
  -2   3   3       64.54       75.79      4.31 o
  -1   3   3      813.85      752.51     12.69 o
   0   3   3      726.65      708.53     24.34 o
   1   3   3      279.53      252.24      5.70 o
   2   3   3       58.84       49.99      2.65 o
   3   3   3       67.40       62.63      3.07 o
   4   3   3       16.46       12.70      2.03 o
   5   3   3       30.66       32.45      2.81 o
   6   3   3        5.21        3.91      2.13 o
  -6   4   3        0.09       -0.21      0.96 o
  -5   4   3       24.63       26.65      2.43 o
  -4   4   3        5.48        3.93      0.71 o
  -3   4   3      104.23      105.97      4.63 o
  -2   4   3       61.40       61.19      3.27 o
  -1   4   3        0.11        0.17      0.59 o
   0   4   3        8.51        6.40      1.19 o
   1   4   3      515.69      511.57      8.65 o
   2   4   3        6.90        5.62      1.43 o
   3   4   3       75.73       88.70      3.47 o
   4   4   3      140.79      136.94      4.50 o
   5   4   3        5.44        3.36      1.81 o
   6   4   3        0.53        1.15      3.42 o
  -6   5   3        0.00       -0.17      1.13 o
  -5   5   3       13.58       14.77      1.33 o
  -4   5   3        2.20        1.52      0.79 o
  -3   5   3       37.55       36.53      1.85 o
  -2   5   3       12.24        9.92      1.29 o
  -1   5   3       14.03       15.32      1.35 o
   0   5   3       72.52       90.49      3.83 o
   1   5   3      230.61      217.83      8.68 o
   2   5   3        3.13        2.75      1.63 o
   3   5   3        3.34        1.68      1.66 o
   4   5   3       85.30       98.80      4.03 o
   5   5   3        1.63        0.74      2.13 o
   6   5   3        0.05        0.00      2.35 o
  -6   6   3        1.17        0.96      0.72 o
  -5   6   3        0.40        0.62      0.98 o
  -4   6   3        5.24        6.99      1.15 o
  -3   6   3        6.37        6.71      1.67 o
  -2   6   3        4.11        5.64      1.18 o
  -1   6   3       25.86       24.79      2.39 o
   0   6   3        0.49        0.02      3.34 o
   1   6   3       42.00       45.96      2.36 o
   2   6   3       13.90       11.37      1.70 o
   3   6   3        0.22       -0.27      1.24 o
   4   6   3       64.51       74.55      4.25 o
   5   6   3       11.96       12.36      2.19 o
  -5   7   3        7.13        5.08      1.08 o
  -4   7   3        3.12        2.01      1.57 o
  -3   7   3        6.79        7.57      1.64 o
  -2   7   3       36.92       41.75      2.42 o
  -1   7   3       48.45       45.64      2.21 o
   0   7   3        0.57       -0.04      1.36 o
   1   7   3       11.59       14.26      1.95 o
   2   7   3        4.61        5.94      1.81 o
   3   7   3        6.21        5.54      1.61 o
   4   7   3       17.03       13.27      3.99 o
   5   7   3        2.72        1.27      1.27 o
  -4   8   3        0.01        0.69      2.56 o
  -3   8   3        0.37        0.75      1.56 o
  -2   8   3        5.41        5.75      1.76 o
  -1   8   3       31.90       32.24      2.09 o
   0   8   3        4.22        4.34      1.75 o
   1   8   3        3.07        3.42      1.55 o
   2   8   3        0.31        0.52      1.26 o
   3   8   3        0.09        0.17      2.21 o
   4   8   3        0.00        0.03      1.13 o
  -3   9   3        4.53        2.62      1.50 o
  -2   9   3        3.38        1.88      1.55 o
  -1   9   3        1.53        1.84      1.20 o
   0   9   3        0.03        0.30      1.35 o
   1   9   3        0.00       -0.33      1.41 o
  -1  10   3        5.46        5.06      1.29 o
   0  10   3        0.91        1.21      1.44 o
  -7   0   4      131.87      159.30      4.63 o
  -6   0   4       19.42       25.03      2.72 o
  -5   0   4       58.53       58.54      6.13 o
  -4   0   4      189.97      208.44      6.78 o
  -3   0   4      373.66      402.89     33.67 o
  -1   0   4     1309.81     1021.15     26.62 o
   0   0   4     3362.91     3494.01     64.76 o
   1   0   4      276.48      235.87      8.14 o
   2   0   4      844.99      783.00     29.29 o
   3   0   4      215.62      213.51      7.66 o
   4   0   4        0.48       -0.48      2.47 o
   5   0   4        2.65        3.89      2.87 o
   6   0   4        1.07        3.00      4.18 o
  -7   1   4        2.04        1.48      1.35 o
  -6   1   4        8.80        8.83      1.66 o
  -5   1   4        1.18        1.32      1.16 o
  -4   1   4        4.47        4.31      1.15 o
  -3   1   4       38.90       41.84      1.40 o
  -2   1   4      563.72      662.01     25.54 o
  -1   1   4       11.74       11.69      0.76 o
   0   1   4     1229.22     1127.47     41.81 o
   1   1   4       51.84       43.99      2.29 o
   2   1   4      963.43     1003.66     21.54 o
   3   1   4       40.19       35.17      2.39 o
   4   1   4        6.33        4.43      1.85 o
   5   1   4        3.62        4.39      2.21 o
   6   1   4        0.60        0.69      2.03 o
   7   1   4        2.93        2.22      2.58 o
  -7   2   4        7.95        6.96      1.41 o
  -6   2   4        9.92       10.20      1.47 o
  -5   2   4        7.67        6.56      1.36 o
  -4   2   4       59.07       62.10      2.26 o
  -3   2   4       58.10       72.23      6.39 o
  -2   2   4      524.23      535.30     14.15 o
  -1   2   4      302.35      297.10     27.68 o
   0   2   4      238.91      214.95      8.02 o
   1   2   4      330.62      314.46     13.93 o
   2   2   4      103.20       97.83      5.66 o
   3   2   4       53.56       53.89      3.10 o
   4   2   4        5.87        8.46      2.12 o
   5   2   4       14.03       13.13      2.54 o
   6   2   4       10.99        8.36      2.81 o
  -7   3   4        1.07        0.10      0.92 o
  -6   3   4        2.87        3.55      1.19 o
  -5   3   4        6.67        7.18      1.06 o
  -4   3   4        3.08        3.25      0.81 o
  -3   3   4        2.04        2.21      0.78 o
  -2   3   4        2.63        2.15      0.43 o
  -1   3   4      202.89      179.62      5.21 o
   0   3   4      376.62      348.79      9.17 o
   1   3   4        8.89        5.98      1.28 o
   2   3   4        2.24        2.70      1.56 o
   3   3   4       17.13       15.85      2.17 o
   4   3   4        4.75        4.57      1.95 o
   5   3   4        0.71       -0.63      2.07 o
   6   3   4       10.19        7.45      2.21 o
  -7   4   4        0.52        0.81      1.34 o
  -6   4   4        0.00        0.29      0.94 o
  -5   4   4        5.21        4.64      0.68 o
  -4   4   4       17.61       17.72      2.30 o
  -3   4   4        7.67        7.89      1.48 o
  -2   4   4      386.42      399.31     26.18 o
  -1   4   4      100.33      105.14      3.83 o
   0   4   4      124.44      158.59     15.05 o
   1   4   4       21.57       24.94      1.79 o
   2   4   4       49.04       49.06      2.58 o
   3   4   4       15.75       18.17      2.24 o
   4   4   4       25.17       29.08      2.67 o
   5   4   4        3.65        5.73      2.20 o
   6   4   4        4.24        1.58      3.24 o
  -6   5   4        3.57        3.69      2.87 o
  -5   5   4       39.05       34.95      2.19 o
  -4   5   4        0.17        1.13      0.84 o
  -3   5   4       16.66       16.50      1.52 o
  -2   5   4       17.67       16.40      1.14 o
  -1   5   4        4.02        5.37      0.99 o
   0   5   4      179.20      201.50      7.26 o
   1   5   4       24.14       28.22      2.70 o
   2   5   4        0.23        0.10      1.08 o
   3   5   4        6.67        5.83      1.97 o
   4   5   4       49.25       60.31      3.48 o
   5   5   4        9.12       10.27      3.18 o
  -5   6   4        0.41        0.15      0.64 o
  -4   6   4        1.00        1.12      1.85 o
  -3   6   4       49.71       48.58      2.28 o
  -2   6   4       94.66       93.73      3.01 o
  -1   6   4       28.26       35.36      2.16 o
   0   6   4       19.37       16.27      1.79 o
   1   6   4        1.61        1.33      1.44 o
   2   6   4       21.34       21.76      2.36 o
   3   6   4        4.68        4.68      1.63 o
   4   6   4      128.85      132.64      8.27 o
   5   6   4        1.48        2.46      1.98 o
  -5   7   4        0.10        0.62      4.24 o
  -4   7   4        0.31        0.51      2.60 o
  -3   7   4       14.79       12.90      1.86 o
  -2   7   4       88.03       90.83      5.52 o
  -1   7   4       19.04       16.84      1.71 o
   0   7   4        8.00       10.57      1.74 o
   1   7   4        4.35        4.91      1.53 o
   2   7   4        0.34        0.56      1.16 o
   3   7   4        2.09        1.72      1.55 o
   4   7   4       12.44       10.67      1.97 o
  -4   8   4        0.01        0.45      1.08 o
  -3   8   4       13.80       12.72      1.74 o
  -2   8   4       20.96       21.86      3.90 o
  -1   8   4       24.72       25.67      1.88 o
   0   8   4        7.31        7.99      1.87 o
   1   8   4        1.38        1.40      1.47 o
   2   8   4        1.04        1.50      1.29 o
   3   8   4        4.81        4.36      2.81 o
   4   8   4        5.57        3.85      1.61 o
  -3   9   4        1.83        1.47      1.23 o
  -2   9   4        0.56        0.28      1.34 o
  -1   9   4        0.83        0.25      1.09 o
   0   9   4        0.10        0.37      1.20 o
   1   9   4        1.05        1.12      1.61 o
  -1  10   4        0.23       -0.16      2.17 o
   0  10   4        0.64        1.08      1.55 o
  -7   1   5        0.94        0.38      2.37 o
  -6   1   5        0.03        0.15      1.18 o
  -5   1   5       28.40       29.97      1.98 o
  -4   1   5      296.88      326.58     10.53 o
  -3   1   5      126.71      145.41      3.08 o
  -2   1   5       71.22       74.33      2.87 o
  -1   1   5       27.86       23.89      1.13 o
   0   1   5      305.23      273.34     10.84 o
   1   1   5       21.00       20.93      1.91 o
   2   1   5     1258.62     1329.52     33.46 o
   3   1   5       42.23       41.73      2.74 o
   4   1   5        5.27        6.15      2.12 o
   5   1   5        3.10        2.39      2.06 o
   6   1   5        2.38       -0.16      2.27 o
  -7   2   5       10.43        9.07      1.55 o
  -6   2   5        0.14        0.24      0.90 o
  -5   2   5        1.68        2.57      1.36 o
  -4   2   5        1.29        0.88      0.48 o
  -3   2   5        6.10        5.45      1.37 o
  -2   2   5       44.10       50.50      2.78 o
  -1   2   5        6.05        6.21      0.78 o
   0   2   5       14.30       15.11      1.36 o
   1   2   5       16.05       14.03      1.59 o
   2   2   5       50.56       40.74      2.98 o
   3   2   5       16.92       16.81      2.75 o
   4   2   5       23.27       17.46      2.67 o
   5   2   5       11.98       10.05      2.31 o
   6   2   5        0.15        1.11      2.01 o
  -7   3   5        2.42        1.26      0.68 o
  -6   3   5        0.55        0.45      0.61 o
  -5   3   5       18.46       17.58      2.64 o
  -4   3   5       19.73       25.04      3.01 o
  -3   3   5        1.22        1.25      2.03 o
  -2   3   5      617.90      551.37     52.96 o
  -1   3   5      450.64      439.28     10.95 o
   0   3   5      581.02      547.95     12.62 o
   1   3   5       24.85       26.64      1.83 o
   2   3   5       44.08       43.49      2.56 o
   3   3   5       61.20       57.15      3.08 o
   4   3   5       56.73       55.55      3.68 o
   5   3   5        1.35        0.45      2.15 o
   6   3   5        2.79        3.59      2.77 o
  -7   4   5        0.16        0.24      0.87 o
  -6   4   5       20.50       15.71      2.55 o
  -5   4   5        1.23        0.15      2.33 o
  -4   4   5        0.29       -0.24      3.29 o
  -3   4   5        9.17        9.20      0.80 o
  -2   4   5      955.69      898.23     74.34 o
  -1   4   5        3.63        4.03      1.09 o
   0   4   5      164.67      180.82      4.83 o
   1   4   5       25.87       24.74      1.74 o
   2   4   5       63.58       65.01      3.13 o
   3   4   5       84.51       91.94      3.96 o
   4   4   5      302.63      323.14     11.33 o
   5   4   5        0.00       -0.16      1.78 o
   6   4   5        0.22        1.33      3.40 o
  -6   5   5        1.30        2.93      3.28 o
  -5   5   5        5.07        5.56      2.92 o
  -4   5   5        0.05       -0.84      1.88 o
  -3   5   5       13.91       14.42      1.24 o
  -2   5   5       30.32       31.39      1.82 o
  -1   5   5       19.44       19.47      1.61 o
   0   5   5        0.00       -0.42      1.16 o
   1   5   5        1.71        0.49      1.05 o
   2   5   5        9.71        8.80      1.40 o
   3   5   5        5.33        6.34      2.31 o
   4   5   5        8.18        9.27      2.41 o
   5   5   5        2.37        3.80      3.41 o
  -5   6   5        0.08       -0.93      2.03 o
  -4   6   5        1.39        0.99      1.15 o
  -3   6   5        9.14       11.07      1.42 o
  -2   6   5       49.84       50.88      2.77 o
  -1   6   5        9.06        8.84      1.21 o
   0   6   5       11.71       10.76      1.58 o
   1   6   5        0.24        0.40      1.36 o
   2   6   5        0.14        0.79      1.18 o
   3   6   5        0.02       -0.87      1.71 o
   4   6   5        5.51        8.04      2.73 o
   5   6   5        0.45        1.99      2.84 o
  -5   7   5        0.69        0.42      0.87 o
  -4   7   5        0.05        0.50      1.23 o
  -3   7   5        0.75        0.37      0.99 o
  -2   7   5       57.81       54.56      2.34 o
  -1   7   5        0.01        0.43      2.35 o
   0   7   5        5.85        5.76      1.51 o
   1   7   5        2.20        2.85      1.72 o
   2   7   5       11.92       11.76      2.88 o
   3   7   5        0.02        0.39      1.46 o
   4   7   5        3.52        2.10      1.55 o
  -4   8   5        0.01        0.42      2.71 o
  -3   8   5        1.79        2.24      0.97 o
  -2   8   5       20.48       22.95      1.67 o
  -1   8   5        5.24        4.96      1.32 o
   0   8   5        3.32        4.09      1.54 o
   1   8   5        1.98        2.53      1.42 o
   2   8   5        1.00        0.46      1.41 o
   3   8   5        1.43        4.68      4.55 o
  -3   9   5        4.05        3.31      1.14 o
  -2   9   5        2.71        2.06      1.39 o
  -1   9   5        0.56        1.13      1.30 o
   0   9   5        3.25        2.46      1.39 o
   1   9   5        0.10        0.49      1.79 o
   2   9   5        2.93        0.99      3.71 o
  -7   0   6        0.19        0.03      1.56 o
  -6   0   6       12.21       10.32      1.72 o
  -5   0   6       51.60       52.28      2.68 o
  -4   0   6      400.00      427.75     11.93 o
  -3   0   6        4.32        5.07      0.81 o
  -2   0   6      185.05      177.13      8.21 o
  -1   0   6      561.86      529.38     19.88 o
   0   0   6      527.84      427.65     12.57 o
   1   0   6        1.89       -0.48      2.10 o
   2   0   6       78.54       83.26      5.63 o
   3   0   6       29.20       22.66      3.81 o
   4   0   6        1.29        1.64      3.05 o
   5   0   6      139.57      114.83      4.96 o
   6   0   6        1.86        2.54      3.95 o
  -7   1   6        0.32        0.97      1.40 o
  -6   1   6        0.95        1.44      0.84 o
  -5   1   6        1.91        1.57      0.77 o
  -4   1   6      123.50      133.65      3.07 o
  -3   1   6       82.72       87.99      2.64 o
  -2   1   6      166.20      133.60      4.90 o
  -1   1   6        0.03        0.01      0.76 o
   0   1   6       34.00       30.00      1.93 o
   1   1   6      450.80      456.94     19.26 o
   2   1   6        3.38        0.63      1.81 o
   3   1   6       16.06       17.04      2.33 o
   4   1   6       15.72       17.60      2.97 o
   5   1   6        0.50       -2.60      3.28 o
   6   1   6        8.40        5.90      2.54 o
  -7   2   6        3.85        4.50      1.32 o
  -6   2   6        0.06        0.42      0.65 o
  -5   2   6       29.63       31.39      1.79 o
  -4   2   6       24.59       25.82      2.37 o
  -3   2   6      147.24      164.35      7.88 o
  -2   2   6      619.61      622.90     20.61 o
  -1   2   6      356.90      340.05      6.44 o
   0   2   6      248.44      258.17      6.54 o
   1   2   6        0.12       -0.16      1.43 o
   2   2   6       21.18       19.66      2.23 o
   3   2   6      107.41      116.61      5.12 o
   4   2   6       34.15       31.85      3.18 o
   5   2   6       27.29       27.65      3.71 o
   6   2   6        0.14        0.21      2.37 o
  -7   3   6        0.44       -0.59      3.03 o
  -6   3   6        0.35       -0.54      2.42 o
  -5   3   6        0.19        1.37      3.33 o
  -4   3   6       45.88       52.34      7.61 o
  -3   3   6      176.00      173.19      7.49 o
  -2   3   6      894.17      857.10     75.88 o
  -1   3   6       26.94       27.63      1.99 o
   0   3   6      130.54      126.84      3.84 o
   1   3   6       31.14       37.02      2.95 o
   2   3   6      123.93      126.03      5.15 o
   3   3   6      132.34      128.31      5.56 o
   4   3   6        0.03       -0.20      2.16 o
   5   3   6        5.94        5.50      3.15 o
   6   3   6        0.01       -0.82      3.35 o
  -6   4   6        0.02       -0.86      1.98 o
  -5   4   6        1.66        2.05      2.01 o
  -4   4   6       39.78       35.30      3.00 o
  -3   4   6       15.29       18.16      3.38 o
  -2   4   6      360.12      353.54      6.28 o
  -1   4   6        5.72        8.38      1.36 o
   0   4   6        2.80        3.81      1.02 o
   1   4   6       53.97       46.69      3.72 o
   2   4   6        7.94        8.86      1.84 o
   3   4   6      102.22      121.77      4.35 o
   4   4   6        1.62        3.71      2.06 o
   5   4   6        0.06        0.62      1.76 o
  -6   5   6        0.02       -0.51      1.42 o
  -5   5   6        0.15       -0.44      2.01 o
  -4   5   6        2.56        1.30      1.81 o
  -3   5   6      130.04      140.15      6.55 o
  -2   5   6       91.10       82.62      5.18 o
  -1   5   6       30.05       29.23      1.94 o
   0   5   6        0.47        0.44      1.17 o
   1   5   6        2.94        2.84      1.13 o
   2   5   6        0.25       -0.42      1.80 o
   3   5   6      266.39      297.78      7.19 o
   4   5   6       23.43       27.01      3.16 o
   5   5   6        1.39        2.09      2.52 o
  -5   6   6        1.29        1.09      2.30 o
  -4   6   6        0.35        0.06      1.97 o
  -3   6   6       28.40       28.46      1.52 o
  -2   6   6      111.19      118.24      3.73 o
  -1   6   6        5.70        6.00      1.29 o
   0   6   6        8.32        8.06      1.51 o
   1   6   6        0.11        0.26      1.11 o
   2   6   6        4.98        6.52      1.84 o
   3   6   6        3.80        3.94      1.66 o
   4   6   6        8.11        8.22      2.84 o
   5   6   6        0.59        0.96      3.92 o
  -4   7   6        0.71        1.92      2.30 o
  -3   7   6        0.97        0.71      0.76 o
  -2   7   6       13.50       14.16      1.46 o
  -1   7   6        9.00       10.50      1.54 o
   0   7   6       41.16       54.49      4.24 o
   1   7   6        4.04        5.06      1.69 o
   2   7   6        2.19        0.66      1.43 o
   3   7   6        1.44        1.60      1.41 o
   4   7   6        0.29        0.14      1.45 o
  -4   8   6        0.10       -0.12      2.11 o
  -3   8   6        0.36        0.40      0.93 o
  -2   8   6        1.16        0.88      0.76 o
  -1   8   6       11.17        8.29      1.39 o
   0   8   6        5.57        4.27      2.08 o
   1   8   6        8.19        8.26      1.84 o
   2   8   6        0.48        0.88      1.37 o
   3   8   6        2.24        2.04      2.18 o
  -3   9   6        0.59        0.57      1.13 o
  -2   9   6        0.21        0.45      4.37 o
  -1   9   6        0.83        1.28      1.14 o
   0   9   6        0.66        0.05      1.42 o
   1   9   6        4.59        2.93      1.78 o
  -7   1   7        1.31        1.47      1.47 o
  -6   1   7        0.08       -0.27      1.23 o
  -5   1   7        7.41        7.71      0.77 o
  -4   1   7       24.25       27.78      2.08 o
  -3   1   7        8.32        8.13      0.97 o
  -2   1   7        9.95       10.37      1.52 o
  -1   1   7      737.75      731.78     12.45 o
   0   1   7        0.66        1.09      0.94 o
   1   1   7       33.36       34.01      2.22 o
   2   1   7       20.59       24.14      2.44 o
   3   1   7        0.37       -0.18      1.89 o
   4   1   7       12.98       13.78      2.59 o
   5   1   7       10.16        5.83      2.77 o
   6   1   7        0.14       -0.15      2.49 o
  -7   2   7        5.84        2.33      0.63 o
  -6   2   7        1.58        1.01      1.73 o
  -5   2   7        7.31        5.58      1.54 o
  -4   2   7        1.69        2.18      1.23 o
  -3   2   7       36.73       48.06      3.90 o
  -2   2   7       35.20       32.99      2.35 o
  -1   2   7      166.37      182.52      8.45 o
   0   2   7        2.46        6.40      1.19 o
   1   2   7      494.74      499.28     10.40 o
   2   2   7       72.17       65.64      3.98 o
   3   2   7       11.71       10.84      2.20 o
   4   2   7        0.00       -0.37      1.99 o
   5   2   7        7.49        4.07      2.86 o
   6   2   7        0.85        1.78      3.75 o
  -7   3   7        0.66        0.67      1.60 o
  -6   3   7        8.58        9.44      2.55 o
  -5   3   7        0.91        1.24      1.35 o
  -4   3   7        5.85        5.54      1.64 o
  -3   3   7        6.88        8.47      1.67 o
  -2   3   7        5.74        5.07      0.63 o
  -1   3   7       24.51       28.25      1.48 o
   0   3   7        2.58        1.89      2.59 o
   1   3   7      157.43      148.61      8.42 o
   2   3   7        4.18        3.20      1.88 o
   3   3   7       21.84       23.99      3.41 o
   4   3   7        0.61        0.59      1.95 o
   5   3   7        0.01       -0.07      2.80 o
  -6   4   7        1.71        1.11      1.51 o
  -5   4   7        0.08       -0.07      1.81 o
  -4   4   7        1.79        2.17      1.50 o
  -3   4   7       64.93       68.25      3.44 o
  -2   4   7       35.71       31.41      2.54 o
  -1   4   7        0.15        0.50      1.05 o
   0   4   7        0.51        0.28      1.03 o
   1   4   7        0.08        2.47      1.63 o
   2   4   7       25.71       27.98      2.49 o
   3   4   7       42.14       50.65      3.99 o
   4   4   7        3.56        2.36      2.08 o
   5   4   7        0.01       -0.19      1.97 o
  -6   5   7        1.89        3.33      3.65 o
  -5   5   7        2.10        0.96      1.68 o
  -4   5   7        0.37       -0.24      1.50 o
  -3   5   7      222.99      237.44     10.12 o
  -2   5   7       46.56       44.62      2.03 o
  -1   5   7        3.55        4.27      1.53 o
   0   5   7        0.12        0.21      1.05 o
   1   5   7        0.10        0.02      1.40 o
   2   5   7        0.04       -0.08      2.08 o
   3   5   7      116.26      128.42      5.27 o
   4   5   7        1.09       -0.11      2.14 o
   5   5   7        1.07       -0.86      3.20 o
  -4   6   7        0.17       -0.27      1.62 o
  -3   6   7       14.35       14.81      2.26 o
  -2   6   7       17.29       17.20      3.06 o
  -1   6   7       40.39       34.82      3.02 o
   0   6   7        5.04        4.43      1.39 o
   1   6   7        7.80        6.14      1.48 o
   2   6   7        6.14        9.16      2.99 o
   3   6   7        5.83        9.44      1.96 o
   4   6   7        4.98        8.05      3.14 o
  -4   7   7        3.52        3.67      2.26 o
  -3   7   7       22.22       17.02      1.09 o
  -2   7   7        0.02        0.04      0.92 o
  -1   7   7        3.19        3.83      1.40 o
   0   7   7        0.36        0.04      1.48 o
   1   7   7        0.00        0.38      1.30 o
   2   7   7        0.02       -0.59      1.75 o
   3   7   7       41.79       42.39      3.15 o
  -3   8   7        0.02       -0.39      1.83 o
  -2   8   7        0.19       -0.01      0.66 o
  -1   8   7        0.57        0.65      1.16 o
   0   8   7        1.91        1.26      1.67 o
   1   8   7        0.23       -0.55      1.19 o
   2   8   7        0.63       -0.52      1.27 o
  -2   9   7        0.00        0.29      0.82 o
  -1   9   7        0.32        0.45      0.92 o
   0   9   7        0.35       -0.21      2.19 o
   1   9   7        1.07        0.29      1.81 o
  -7   0   8        0.00       -0.32      1.00 o
  -6   0   8       13.79       16.13      1.71 o
  -5   0   8       40.10       42.72      2.81 o
  -4   0   8        0.36        0.44      0.66 o
  -3   0   8        7.56        6.12      0.98 o
  -2   0   8       24.23       25.46      1.77 o
  -1   0   8      234.40      236.54     11.61 o
   0   0   8        5.41        4.26      2.28 o
   1   0   8      589.05      575.65     16.89 o
   2   0   8      255.63      303.77     10.44 o
   3   0   8        1.00        1.42      3.20 o
   4   0   8        0.06       -0.51      3.75 o
   5   0   8        8.20        4.95      2.85 o
  -7   1   8        0.58        1.21      2.43 o
  -6   1   8        0.74       -0.68      2.10 o
  -5   1   8       15.80       14.22      1.19 o
  -4   1   8       44.27       48.22      3.97 o
  -3   1   8       16.84       16.45      3.20 o
  -2   1   8        3.02        3.09      0.52 o
  -1   1   8       19.31       19.91      1.29 o
   0   1   8       41.52       44.02      2.24 o
   1   1   8        0.64       -1.81      1.81 o
   2   1   8        3.26       -0.47      2.11 o
   3   1   8        3.84        4.14      2.31 o
   4   1   8       13.63       10.22      2.64 o
   5   1   8        5.64        4.37      2.70 o
  -6   2   8        0.67        0.78      1.04 o
  -5   2   8       58.92       59.64      5.32 o
  -4   2   8        7.22        5.98      2.22 o
  -3   2   8        0.00        0.22      1.36 o
  -2   2   8       35.22       32.87      1.85 o
  -1   2   8       56.43       60.27      2.46 o
   0   2   8       31.96       33.31      2.11 o
   1   2   8       95.14       97.67      4.25 o
   2   2   8      164.60      155.71      5.21 o
   3   2   8       15.28       12.21      2.53 o
   4   2   8        3.76        2.95      2.25 o
   5   2   8        0.05        0.21      3.69 o
  -6   3   8        0.22       -0.36      0.97 o
  -5   3   8        3.28        2.81      1.40 o
  -4   3   8        0.03       -0.73      1.19 o
  -3   3   8       77.33       89.13      4.36 o
  -2   3   8       17.43       14.61      1.19 o
  -1   3   8       52.18       51.30      3.12 o
   0   3   8       60.70       59.96      2.75 o
   1   3   8       91.20      100.21      7.30 o
   2   3   8       52.46       53.33      3.28 o
   3   3   8      131.86      139.93     10.43 o
   4   3   8        0.20        1.10      2.19 o
   5   3   8        2.15        2.89      2.11 o
  -6   4   8        0.72        1.15      3.15 o
  -5   4   8        0.38       -0.08      1.66 o
  -4   4   8        5.06        5.33      1.81 o
  -3   4   8        0.48        1.38      1.58 o
  -2   4   8        6.14        5.97      0.80 o
  -1   4   8        0.07       -0.27      0.90 o
   0   4   8        2.00        0.42      1.13 o
   1   4   8        5.99        6.52      1.73 o
   2   4   8        2.58        2.64      2.06 o
   3   4   8        2.50        1.41      2.29 o
   4   4   8        7.46        6.26      2.38 o
   5   4   8        0.11        0.86      2.79 o
  -6   5   8        1.80        0.82      3.19 o
  -5   5   8        0.00        0.16      1.92 o
  -4   5   8        2.77        2.64      1.74 o
  -3   5   8       96.25      109.01      5.21 o
  -2   5   8       26.12       24.11      1.86 o
  -1   5   8       34.52       37.06      3.70 o
   0   5   8        1.56        2.16      1.23 o
   1   5   8        1.53        1.80      1.32 o
   2   5   8        0.47       -0.93      2.03 o
   3   5   8       26.99       30.39      3.46 o
   4   5   8        5.38        9.70      2.29 o
  -4   6   8        3.55        2.48      1.66 o
  -3   6   8      144.92      158.78     10.38 o
  -2   6   8        7.89        6.21      1.82 o
  -1   6   8        0.02       -0.09      1.38 o
   0   6   8        8.68        7.25      1.76 o
   1   6   8        2.64        1.97      1.74 o
   2   6   8        3.05        1.87      1.95 o
   3   6   8       27.50       28.03      3.74 o
   4   6   8        0.02       -0.15      2.75 o
  -4   7   8        1.22        0.88      2.03 o
  -3   7   8        0.35        0.21      2.06 o
  -2   7   8        0.92        0.51      0.92 o
  -1   7   8        0.54        0.61      1.08 o
   0   7   8        2.01        0.95      1.25 o
   1   7   8       13.83       11.60      1.87 o
   2   7   8       15.29       17.98      2.22 o
   3   7   8        3.82        4.06      2.07 o
  -3   8   8        2.08        1.74      4.22 o
  -2   8   8        1.05        2.48      2.17 o
  -1   8   8        0.09       -0.05      1.85 o
   0   8   8        0.10       -0.01      1.58 o
   1   8   8        1.25        0.36      1.62 o
   2   8   8        0.12        0.47      1.34 o
  -7   1   9        1.48        0.45      0.76 o
  -6   1   9        0.03        0.09      0.29 o
  -5   1   9       53.51       40.63      9.60 o
  -4   1   9       14.21       12.30      0.96 o
  -3   1   9        0.37        0.53      0.48 o
  -2   1   9      160.12      172.38      7.76 o
  -1   1   9       18.72       21.24      1.63 o
   0   1   9        3.93        4.69      1.29 o
   1   1   9       11.28       13.78      1.91 o
   2   1   9       76.64       78.60      4.18 o
   3   1   9        2.96        2.36      2.23 o
   4   1   9       28.12       23.82      2.90 o
   5   1   9        0.15       -0.98      2.77 o
  -6   2   9        3.06        3.83      1.12 o
  -5   2   9        2.14        2.17      1.42 o
  -4   2   9        5.69        6.67      1.76 o
  -3   2   9        1.58        1.34      0.50 o
  -2   2   9       55.59       55.71      2.62 o
  -1   2   9       24.04       25.74      1.73 o
   0   2   9       40.17       40.28      2.28 o
   1   2   9        8.98        8.64      1.86 o
   2   2   9      170.61      164.97      6.99 o
   3   2   9        1.37        4.04      2.24 o
   4   2   9       19.42       17.28      3.03 o
   5   2   9        1.60        1.81      1.83 o
  -6   3   9        1.32        1.95      1.74 o
  -5   3   9        0.96        0.67      1.28 o
  -4   3   9       96.60       96.21      7.20 o
  -3   3   9       10.30        9.13      1.65 o
  -2   3   9        4.81        4.75      1.94 o
  -1   3   9        0.43        0.38      0.76 o
   0   3   9        0.02        0.14      1.30 o
   1   3   9        0.21       -0.42      1.70 o
   2   3   9      283.70      327.12     11.15 o
   3   3   9        4.67        4.40      2.16 o
   4   3   9       14.20       14.15      2.75 o
   5   3   9        0.13        0.73      2.03 o
  -6   4   9        0.06       -0.63      2.01 o
  -5   4   9        0.26       -0.33      1.49 o
  -4   4   9       62.41       63.08      3.92 o
  -3   4   9      269.78      340.93     16.75 o
  -2   4   9        4.69        4.03      0.84 o
  -1   4   9        1.83        1.78      1.13 o
   0   4   9       13.41       13.50      1.68 o
   1   4   9       45.86       60.55      3.29 o
   2   4   9       41.35       42.83      3.58 o
   3   4   9        5.95        3.53      2.29 o
   4   4   9        0.20        3.23      7.03 o
  -5   5   9        0.80        0.06      1.30 o
  -4   5   9        3.05        3.54      1.95 o
  -3   5   9        5.58        5.89      2.46 o
  -2   5   9        0.43        0.27      1.05 o
  -1   5   9        2.60        2.37      1.09 o
   0   5   9       21.53       22.14      2.34 o
   1   5   9        0.01        0.61      1.40 o
   2   5   9        0.05       -0.13      1.84 o
   3   5   9        1.06        0.21      2.17 o
   4   5   9        0.08       -0.99      2.79 o
  -4   6   9        7.09        9.30      2.73 o
  -3   6   9        9.38       11.49      3.22 o
  -2   6   9        9.40        9.45      1.58 o
  -1   6   9        0.28        0.09      1.21 o
   0   6   9        7.90        6.58      1.53 o
   1   6   9        0.09        0.71      1.48 o
   2   6   9       13.23       14.52      2.01 o
   3   6   9        0.08        1.66      2.65 o
  -4   7   9        0.06       -0.48      2.03 o
  -3   7   9        1.00        1.84      2.39 o
  -2   7   9        0.09        0.20      0.62 o
  -1   7   9        0.25       -0.02      3.39 o
   0   7   9       14.77       15.23      2.34 o
   1   7   9        0.88        0.34      1.40 o
   2   7   9        0.30        0.58      1.28 o
  -3   8   9        0.12        0.05      2.52 o
  -2   8   9        0.52        1.42      1.84 o
  -1   8   9        7.98        6.73      1.53 o
   0   8   9        0.96        0.40      1.48 o
   1   8   9        0.09        0.20      1.33 o
  -6   0  10        0.97        0.44      0.75 o
  -5   0  10        3.07        2.55      0.97 o
  -4   0  10        1.21        0.21      0.76 o
  -3   0  10       15.72       17.18      1.60 o
  -2   0  10      277.52      294.55      7.37 o
  -1   0  10        3.53        3.48      1.41 o
   0   0  10       28.50       34.22      3.27 o
   1   0  10       30.48       22.97      5.32 o
   2   0  10       35.42       39.10      6.15 o
   3   0  10       14.83       14.98      3.95 o
   4   0  10       17.97        9.82      5.35 o
  -6   1  10        0.07        0.90      1.31 o
  -5   1  10        0.03       -0.51      1.78 o
  -4   1  10        0.58        0.87      1.10 o
  -3   1  10        2.10        2.01      0.77 o
  -2   1  10        2.62        3.22      1.27 o
  -1   1  10       12.24       10.98      2.13 o
   0   1  10       33.47       33.24      2.63 o
   1   1  10        7.23        6.88      1.84 o
   2   1  10       48.94       58.75      3.44 o
   3   1  10       16.17       14.48      2.60 o
   4   1  10        2.17        2.19      2.24 o
   5   1  10        0.13        0.85      2.67 o
  -6   2  10        0.63        0.98      0.99 o
  -5   2  10        0.05        0.30      1.47 o
  -4   2  10        2.24        3.64      1.68 o
  -3   2  10        2.54        2.19      0.88 o
  -2   2  10        8.05        8.38      1.01 o
  -1   2  10        0.53        0.29      0.82 o
   0   2  10       30.72       36.30      2.40 o
   1   2  10        5.75        5.28      2.25 o
   2   2  10        0.05        0.49      1.83 o
   3   2  10        0.06        0.08      1.89 o
   4   2  10        0.76        2.74      2.26 o
  -6   3  10        2.51        0.96      1.24 o
  -5   3  10        1.66        2.01      1.99 o
  -4   3  10       24.96       30.64      3.27 o
  -3   3  10        0.16        0.30      1.32 o
  -2   3  10        8.89        6.38      1.12 o
  -1   3  10       12.15       11.75      1.36 o
   0   3  10       23.27       20.51      2.23 o
   1   3  10        6.02        4.67      1.79 o
   2   3  10       36.01       42.27      3.40 o
   3   3  10        0.00        0.51      2.06 o
   4   3  10        2.23        1.83      2.09 o
  -5   4  10        0.91        0.35      1.48 o
  -4   4  10       31.94       41.58      4.20 o
  -3   4  10        9.16        8.40      2.30 o
  -2   4  10        6.45        4.98      0.82 o
  -1   4  10        0.67       -0.20      1.03 o
   0   4  10       25.59       27.67      2.79 o
   1   4  10        1.34        0.80      1.90 o
   2   4  10       12.87       12.16      2.31 o
   3   4  10        0.50        0.82      2.16 o
   4   4  10        0.03       -0.03      3.51 o
  -5   5  10        0.01        1.03      1.80 o
  -4   5  10       23.46       29.73      4.32 o
  -3   5  10        1.84        1.83      2.18 o
  -2   5  10        5.21        7.76      0.98 o
  -1   5  10       10.64       13.55      1.69 o
   0   5  10       48.94       47.87      9.58 o
   1   5  10        4.48        5.54      1.67 o
   2   5  10        6.17        5.67      2.53 o
   3   5  10        4.69        7.96      2.87 o
  -4   6  10        4.58        4.86      2.93 o
  -3   6  10        0.89       -0.24      1.82 o
  -2   6  10        0.81        1.45      1.22 o
  -1   6  10        1.75        2.17      1.42 o
   0   6  10        0.20       -0.13      1.50 o
   1   6  10        4.28        3.18      1.63 o
   2   6  10        4.89        4.23      1.69 o
   3   6  10        1.21        3.85      3.44 o
  -3   7  10        2.61        2.06      2.11 o
  -2   7  10        0.64        0.35      0.83 o
  -1   7  10        0.07        0.31      1.29 o
   0   7  10        1.35        1.64      1.85 o
   1   7  10        0.00        0.08      1.40 o
   2   7  10        6.85        6.03      1.96 o
   0   8  10        0.64        0.21      1.54 o
  -5   1  11        8.81       10.52      1.65 o
  -4   1  11        7.46        6.50      1.00 o
  -3   1  11       10.24        9.45      1.03 o
  -2   1  11        1.30        2.16      0.76 o
  -1   1  11        8.62        8.61      1.67 o
   0   1  11       22.39       25.07      2.41 o
   1   1  11      251.05      288.62     12.31 o
   2   1  11       22.33       21.32      2.87 o
   3   1  11        0.39        0.65      2.78 o
   4   1  11        1.05       -0.49      2.19 o
  -6   2  11        3.01        3.67      3.05 o
  -5   2  11        5.05        4.81      2.72 o
  -4   2  11       37.47       34.03      2.10 o
  -3   2  11        3.28        3.20      1.05 o
  -2   2  11        8.28        8.52      1.14 o
  -1   2  11        0.52        0.05      0.88 o
   0   2  11       12.47       11.63      2.07 o
   1   2  11        0.11        0.66      2.40 o
   2   2  11       16.42       16.77      2.74 o
   3   2  11        0.03       -0.37      2.10 o
   4   2  11        0.25       -0.75      2.68 o
  -5   3  11        2.97        2.15      1.66 o
  -4   3  11        2.49        2.02      1.49 o
  -3   3  11        7.31        7.31      1.81 o
  -2   3  11       17.15       18.03      1.06 o
  -1   3  11        1.91        2.17      1.03 o
   0   3  11       11.75        9.14      1.87 o
   1   3  11        3.34        3.37      1.91 o
   2   3  11        1.67        3.06      2.20 o
   3   3  11        1.04       -0.55      2.35 o
   4   3  11        0.58        1.04      2.62 o
  -4   4  11        1.02        1.13      1.73 o
  -3   4  11        5.01        5.69      2.75 o
  -2   4  11        0.13       -0.42      0.74 o
  -1   4  11       17.54       15.18      1.62 o
   0   4  11       26.14       30.33      3.75 o
   1   4  11        0.10        1.29      1.94 o
   2   4  11        1.24        2.11      2.16 o
   3   4  11        7.12        7.00      2.42 o
  -5   5  11        0.53        1.56      3.70 o
  -4   5  11       11.81       10.83      2.40 o
  -3   5  11        0.16       -0.40      2.13 o
  -2   5  11        0.01       -0.40      0.89 o
  -1   5  11        4.98        4.24      2.38 o
   0   5  11        4.51        3.24      1.48 o
   1   5  11        4.22        5.07      1.68 o
   2   5  11        2.53        3.27      2.70 o
   3   5  11        1.99        1.03      2.79 o
  -4   6  11        6.37        9.17      2.20 o
  -3   6  11        2.25        2.88      3.34 o
  -2   6  11        2.46        2.68      1.62 o
  -1   6  11        0.23        0.03      1.51 o
   0   6  11        1.52        0.53      1.49 o
   1   6  11        0.28       -0.26      1.49 o
   2   6  11        3.97        3.07      1.86 o
  -2   7  11        0.04        0.81      1.99 o
  -1   7  11        0.65        0.82      2.05 o
   0   7  11        0.03       -0.10      1.42 o
   1   7  11        1.97        1.00      1.38 o
  -6   0  12        3.69        1.76      1.21 o
  -5   0  12       10.46       13.85      2.56 o
  -4   0  12        0.84        1.14      1.01 o
  -3   0  12        0.53        0.64      0.95 o
  -2   0  12       13.09       13.97      1.63 o
  -1   0  12        5.41        6.25      2.23 o
   0   0  12        9.39       11.98      2.38 o
   1   0  12      134.96      138.82     10.71 o
   2   0  12        9.27       17.03      5.75 o
   3   0  12        1.04       -0.02      3.10 o
   4   0  12        0.23       -0.95      3.76 o
  -6   1  12        0.65       -0.13      1.30 o
  -5   1  12        7.42        7.92      3.43 o
  -4   1  12        0.06        0.34      1.65 o
  -3   1  12       19.82       19.11      1.48 o
  -2   1  12        7.88        7.63      1.19 o
  -1   1  12        3.63        3.43      1.34 o
   0   1  12        5.94        5.63      2.03 o
   1   1  12       96.84      110.61      6.09 o
   2   1  12        6.46        6.86      2.50 o
   3   1  12        0.05        0.28      2.15 o
   4   1  12        0.19       -0.77      1.61 o
  -5   2  12       24.99       27.40      1.82 o
  -4   2  12       17.20       15.79      1.83 o
  -3   2  12       22.44       23.80      4.56 o
  -2   2  12        1.48        1.26      0.83 o
  -1   2  12        0.42        0.64      0.95 o
   0   2  12        2.55        4.02      1.69 o
   1   2  12       68.12       80.10      3.75 o
   2   2  12        2.70        3.17      1.99 o
   3   2  12       13.10       11.89      1.91 o
  -5   3  12        5.79        4.29      1.96 o
  -4   3  12       11.39        9.60      1.99 o
  -3   3  12        1.59        1.48      1.49 o
  -2   3  12        4.58        2.75      1.27 o
  -1   3  12        0.67        0.94      1.11 o
   0   3  12        5.48        6.29      1.92 o
   1   3  12        6.20        5.80      1.93 o
   2   3  12        3.33        4.43      2.13 o
   3   3  12        8.83        5.30      2.78 o
  -5   4  12        1.99        0.53      1.74 o
  -4   4  12        0.05       -0.42      2.32 o
  -3   4  12        0.24        1.06      3.23 o
  -2   4  12        0.28        0.51      0.80 o
  -1   4  12        3.50        2.79      1.32 o
   0   4  12        1.41        1.54      1.54 o
   1   4  12        2.78        3.85      2.31 o
   2   4  12        0.04        0.29      2.29 o
  -4   5  12        5.45        2.70      2.76 o
  -3   5  12        1.79        2.33      1.47 o
  -2   5  12        0.49        0.91      1.15 o
  -1   5  12        7.18        7.29      1.48 o
   0   5  12        0.00       -0.51      1.44 o
   1   5  12        0.00        0.29      1.72 o
   2   5  12        1.02        0.51      2.59 o
  -2   6  12        1.46        1.69      1.08 o
  -1   6  12       14.07       11.26      2.45 o
   0   6  12        2.08        1.85      1.51 o
   1   6  12        0.11        0.08      1.37 o
  -5   1  13        0.52       -1.16      2.01 o
  -4   1  13        0.11        0.07      2.41 o
  -3   1  13        2.55        1.97      0.73 o
  -2   1  13        0.67        0.07      0.83 o
  -1   1  13        0.42        1.28      2.02 o
   0   1  13        0.65        0.19      1.52 o
   1   1  13        7.29        7.00      2.05 o
   2   1  13        0.01       -0.37      1.91 o
   3   1  13        0.13        0.67      2.30 o
  -5   2  13        9.19        7.36      1.05 o
  -4   2  13        0.13        0.24      2.06 o
  -3   2  13        4.30        3.81      1.19 o
  -2   2  13        0.24        0.67      0.74 o
  -1   2  13        1.13        1.22      1.04 o
   0   2  13       11.09       10.67      2.05 o
   1   2  13       10.06        6.07      2.25 o
   2   2  13        2.60        3.77      1.90 o
   3   2  13        0.76        1.04      1.44 o
  -5   3  13        6.77        6.19      1.31 o
  -4   3  13        2.41        1.05      2.11 o
  -3   3  13        3.81        4.16      0.77 o
  -2   3  13        3.64        2.05      0.83 o
  -1   3  13        0.62        0.43      1.08 o
   0   3  13        4.64        5.15      2.16 o
   1   3  13        3.77        3.94      2.24 o
   2   3  13        0.01        0.27      1.65 o
  -4   4  13        0.11        1.21      2.04 o
  -3   4  13        0.65        0.28      1.40 o
  -2   4  13        0.29        0.43      0.74 o
  -1   4  13       13.33       15.20      1.60 o
   0   4  13        0.63        0.27      1.64 o
   1   4  13        0.74       -0.02      1.86 o
   2   4  13        2.53        1.20      2.31 o
  -3   5  13        0.23        0.10      1.56 o
  -2   5  13        0.21        0.11      0.88 o
  -1   5  13        8.10        5.94      1.75 o
   0   5  13        0.01        0.44      1.44 o
   1   5  13        0.01        0.86      1.48 o
  -2   6  13        1.36        1.01      1.09 o
  -1   6  13        3.65        2.11      0.90 o
  -5   0  14       19.24       16.79      1.79 o
  -4   0  14        0.47        1.10      1.77 o
  -3   0  14        1.25        0.89      0.92 o
  -2   0  14        2.51        1.06      0.86 o
  -1   0  14        0.26        1.32      2.00 o
   0   0  14       83.94       75.96      4.47 o
   1   0  14       27.96       24.97      3.99 o
   2   0  14        2.98        2.02      3.39 o
  -4   1  14        4.90        4.71      1.10 o
  -3   1  14        3.94        3.36      0.85 o
  -2   1  14        0.25        0.06      0.90 o
  -1   1  14        0.67        0.43      1.45 o
   0   1  14       23.96       24.77      3.30 o
   1   1  14        0.95        1.16      1.91 o
   2   1  14        0.35       -0.12      2.43 o
  -3   2  14        0.75        0.72      0.71 o
  -2   2  14        3.89        3.03      1.14 o
  -1   2  14        0.02       -0.63      1.03 o
   0   2  14       19.15       23.09      2.61 o
   1   2  14        0.17        0.14      1.99 o
   2   2  14        1.62        1.29      2.32 o
  -4   3  14        0.25       -0.03      2.04 o
  -3   3  14        0.71        0.64      1.45 o
  -2   3  14        8.90        7.50      1.41 o
  -1   3  14       10.64       10.15      1.33 o
   0   3  14        1.95        0.44      1.63 o
   1   3  14        0.13        0.46      1.92 o
  -3   4  14        2.51        1.67      0.44 o
  -2   4  14        1.02        0.49      1.58 o
  -1   4  14        0.17       -0.51      1.09 o
   0   4  14        2.89        2.39      1.49 o
  -1   5  14        0.98        0.66      1.54 o
  -3   1  15        0.91        0.88      0.74 o
  -2   1  15        0.27        0.30      0.99 o
  -1   1  15        0.30        0.01      1.41 o
   0   1  15       40.20       43.90      2.50 o
   1   1  15        0.12       -0.08      1.59 o
  -3   2  15        0.90        0.88      0.66 o
  -2   2  15        0.00       -0.23      0.85 o
  -1   2  15        3.43        4.36      2.64 o
   0   2  15        0.04       -0.37      1.59 o
   1   2  15        0.00        0.65      1.60 o
  -2   3  15        2.30        1.83      1.46 o
  -1   3  15        0.07        0.44      1.06 o
   0   3  15        0.08        0.16      1.65 o
  -1   0  16        2.35        1.75      2.97 o
  -2   1  16        1.93        0.96      1.11 o
  -1   1  16        0.11        0.58      1.81 o
 
